# Supplementary material for: GelMA Hydrogel Reinforced with 3D Printed PEGT/PBT Scaffolds for Supporting Epigenetically-Activated Human Bone Marrow Stromal Cells for Bone Repair
Source: J Funct Biomater. 2022 Apr 10;13(2):41. doi: 10.3390/jfb13020041 (PMC9036254; doi:10.3390/jfb13020041)
Supplement: Supplementary file 1 [file jfb-13-00041-s001.zip]

Archive with 1 entries (1 files):
- jfb-1648445-supplementary.pdf
